# Supplementary material for: The Influence of the Molecular Structure of Compounds on Their Properties and the Occurrence of Chiral Smectic Phases
Source: Materials (Basel). 2024 Jan 27;17(3):618. doi: 10.3390/ma17030618 (PMC10856103; doi:10.3390/ma17030618)
Supplement: Supplementary file 1 [file materials-17-00618-s001.zip]

Archive with 1 entries (1 files):
- materials-2807500-supplementary.pdf
